# Supplementary material for: Gas Chromatography/Mass Spectrometry Chemical Profiling of Volatile Compounds from Cranberry Plant Byproducts as Potential Antibacterials, Antifungals, and Antioxidants
Source: Molecules. 2025 May 4;30(9):2047. doi: 10.3390/molecules30092047 (PMC12074010; doi:10.3390/molecules30092047)
Supplement: Supplementary file 1 [file molecules-30-02047-s001.zip]

Archive with 1 entries (1 files):
- molecules-3565001-supplementary.pdf
